# Supplementary material for: Clinical characteristics of hospitalized patients with Nocardia genus detection by metagenomic next generation sequencing in a tertiary hospital from southern China
Source: BMC Infect Dis. 2023 Nov 8;23:772. doi: 10.1186/s12879-023-08615-z (PMC10634012; doi:10.1186/s12879-023-08615-z)
Supplement: Supplementary file 1 — Additional file 1: Supplementary table 1. Patients characterics of ND. [file 12879_2023_8615_MOESM1_ESM.xlsx]

## Sheet: Sheet1
Supplementary table 1. Patients characterics of ND
Patient	Gender	Age	Ward Type	Smoking History	Main Complaint	Sample type	Bacteria				Fungus				Virus
							Genus	Num.of Reads	Spieces	Num.of Reads	Genus	Num.of Reads	Spieces	Num.of Reads	Name	Num.of Reads
A	Male	31	Department of Urology	No	Cough	BALF	Nocardia	3894	Nocardia asiatica	2320					CMV	8
									Nocardia abscessus	30					Human betaherpesvirus 6B	5
							Streptococcus	17	Streptococcus oralis	6
							Actinomyces	16	Actinomyces odontolyticus	10
							Porphyromonas	10	Porphyromonas somerae	10
B	Female	66	Department of Pulmonary and Critical Care Medicine	No	Cough	CSF	Nocardia	357	Nocardia niwae	51
									Nocardia araoensis	7
C	Male	47	Department of Infectious Disease	Yes	No	BALF	Prevotella	735	Prevotella melaninogenica	254					EBV	414
									Prevotella nanceiensis	63					CMV	42
							Veillonella	200	Veillonella dispar	65
									Veillonella atypica	64
							Streptococcus	180	Streptococcus parasanguinis	58
									Streptococcus oralis	18
							Actinomyces	74	Actinomyces graevenitzii	29
									Actinomyces odontolyticus	22
							Porphyromonas	55	Porphyromonas somerae	48
									Porphyromonas gingivalis	5
							Nocardia	9	Nocardia cyriacigeorgica	6
D	Female	58	Department of Infectious Disease	No	Cough, hemoptysis	BALF	Nocardia	19	Nocardia abscessus	5
							Mycobacterium	17
							Campylobacter	5	Campylobacter showae	3
E	Female	62	Department of Pulmonary and Critical Care Medicine	No	Cough, hemoptysis	BALF	Nocardia	424	Nocardia cyriacigeorgica	340
									Nocardia carnea	4
							Haemophilus	51	Haemophilus influenzae	5
F	Female	71	Department of Infectious Disease	No	Cough	BALF	Nocardia	208	Nocardia terpenica	167
							Megasphaera	15	Megasphaera micronuciformis	15
							Anaeroglobus	9	Anaeroglobus geminatus	9
							Actinomyces	4
							Olsenella	3	Olsenellauli	3
G	Male	31	Department of Infectious Disease	Yes	Pyrexia	BALF	Klebsiella	2
							Nocardia	2
H	Male	82	Intensive Care Unit	Yes	Cough, dyspnea	Sputum		454	Parvimonasmicra	454	Candida	80	Candida albicans	69
							Streptococcus	324	streptococcus constellatus	102
							Fretibacterium	15	Fretibacterium fastidiosum	15
							Pseudomonas	37	Pseudomonas aeruginosa	2
							Nocardia	6	Nocardia cyriacigeorgica	6
							Bacteroides	3
I	Male	74	Department of Infectious Disease	No	No	BALF	Haemophilus	9794	Haemophilus influenzae	1671
									Haemophilus aegyptius	59
							Nocardia	2402	Nocardia farcinica	1986
							Actinomyces	570	Actinomyces dentalis	295
									Actinomyces israelii	23
J	Female	56	Department of Infectious Disease	No	Cough	BALF	Stenotrophomonas	235	Stenotrophomonas maltophilia	202
							Nocardia	10
K	Male	78	Department of Pulmonary and Critical Care Medicine	No	Dyspnea,cough	BALF	Nocardia	2660	Nocardia abscessus	796	Nakaseomyces	12	Candida glabrata	10	EBV	11
L	Male	67	Department of Pulmonary and Critical Care Medicine	Yes	Cough	BALF	Nocardia	14748	Nocardia cyriacigeor	9078
