# Supplementary material for: Clinical characteristics of hospitalized patients with Nocardia genus detection by metagenomic next generation sequencing in a tertiary hospital from southern China
Source: BMC Infect Dis. 2023 Nov 8;23:772. doi: 10.1186/s12879-023-08615-z (PMC10634012; doi:10.1186/s12879-023-08615-z)
Supplement: Supplementary file 2 — Additional file 2: Supplementary table 2. Patients characterics of nND. [file 12879_2023_8615_MOESM2_ESM.xlsx]

## Sheet: Sheet1
Supplementary table 2. Patients characterics of nND
Patient	Gender	Age	Ward Type	Smoking History	Main Complaint	Sample type	Bacteria				Fungus				Virus			Others
							Genus	Num.of Reads	Spieces	Num.of Reads	Genus	Num.of Reads	Spieces	Num.of Reads	Name	Num.of Reads		Name	Num.of Reads
N	Female	85	Department of Infectious Disease	No	Pyrexia	Blood	Acinetobacter	79	Acinetobacter baumannii	13					CMV	9
									Acinetobacter ursingii	6
							Nocardia	30	Nocardia farcinica	28
M	Female	57	Department of Pulmonary and Critical Care Medicine	No	Cough, hemoptysis	BALF	Nocardia	665	Nocardia niwae	79	Aspergillus	83103	Aspergillus fumigatus	52056
									Nocardia araoensis	18	Penicillium	22	Penicillium citrinum	13
							Pseudomonas	535	Pseudomonas aeruginosa	81
									Pseudomonas deni- trificans	3
							Haemophilus	64	Haemophilus influenzae	16
O	Male	37	Department of Infectious Disease	No	Pyrexia,cough	BALF	Capnocytophaga	75	Capnocytophaga gingivalis	44								Mycobacterium tuberculosis complex	14
									Capnocytophaga sputigena	13
							Streptococcus	73	Streptococcus australis	8
									Streptococcus sp. IP16	7
							Rothia	71	Rothia aeria	59
									Rothia mucilaginosa	7
							Veillonella	52	Veillonella dispar	12
									Veillonella parvula	9
							Prevotella	38	Prevotella bivia	8
									Prevotella melaninogenica	7
							Neisseria	33	Neisseria elongata	3
									Neisseria flavescens	3
							Corynebacterium	30	Corynebacterium accolens	9
							Nocardia	10	Nocardia farcinica	7
P	Male	68	Department of Hematology	No	Pyrexia	Blood	Nocardia	4	Nocardia nova	3
Q	Male	73	Department of Nephrology	No	No	Abscess	Nocardia	1074	Nocardiafarcinica	861					EBV	4
R	Male	58	Department of Infectious Disease	No	Cough,pyrexia	BALF	Nocardia	33	Nocardia cyriacigeorgica	26
							Corynebacterium	3	Corynebacterium matruchotii	2
							Streptococcus	3	Streptococcus parasanguinis	2
							Porphyromonas	2	Porphyromonas somerae	2
S	Female	51	ICU	No	Dyspnea	BALF	Nocardia	74	Nocardia nova	36	Pneumocystis	1374	Pneumocystis jirovecii	1361	CMV	2016
							Haemophilus	18	Haemophilus parainfluenzae	6	Candida	17	Candida albicans	15	HSV1	510
															VZV	11
